# Supplementary material for: Successful Silencing of the Mycotoxin Synthesis Gene TRI5 in Fusarium culmorum and Observation of Reduced Virulence in VIGS and SIGS Experiments
Source: Genes (Basel). 2022 Feb 23;13(3):395. doi: 10.3390/genes13030395 (PMC8953179; doi:10.3390/genes13030395)
Supplement: Supplementary file 1 [file genes-13-00395-s001.zip]

Archive with 1 entries (1 files):
- genes-1591279-supplementary.xlsx
