# Supplementary material for: Successful Silencing of the Mycotoxin Synthesis Gene TRI5 in Fusarium culmorum and Observation of Reduced Virulence in VIGS and SIGS Experiments
Source: Genes (Basel). 2022 Feb 23;13(3):395. doi: 10.3390/genes13030395 (PMC8953179; doi:10.3390/genes13030395)
Supplement: Supplementary file 1 [file genes-13-00395-s001.zip › genes-1591279-supplementary.xlsx]

## Sheet: Figure 1
Caclulation of DON and 3-A-DON (data from HPLC)								Calculation of TRI5 expression (normalized to k1). In the table Ct values are presented
Treatment (dsRNA), µg	Dry weight (DW), mg	DON, mg/L	3-A-DON, mg/L	Calculated: DON, µg/mg DW	Calculated: 3-A-DON, µg/mg DW			Sample	Fc_ef	Fc_ef	Fc_tri5	Fc_tri5	Fc_ef mean	Fc_tri5 mean	ΔCt	ΔΔCt	Expression
96	192.9	0.132836	2.98647	0.00137725	0.0309639			t11	17.4748	17.4748	22.3337	22.4644	17.4748	22.399	4.92427	2.59427	0.165595
96	214.1	0.0918925	2.24169	0.000858407	0.0209406			t12	17.9244	18.016	23.1899	23.1394	17.9702	23.1646	5.19443	2.86443	0.137316
96	111.3	0.194232	4.48569	0.00349024	0.0806054			t13	17.3111	17.3897	21.3236	21.5382	17.3504	21.4309	4.08049	1.75049	0.297201
9.6	313	0.649216	9.80533	0.00414834	0.0626539			t21	17.1651	17.1502	22.5656	22.5614	17.1576	22.5635	5.40591	3.07591	0.118593
9.6	59	0	0.211922	0	0.00718379			t22	17.999	18.0854	25.8902	25.9414	18.0422	25.9158	7.87359	5.54359	0.0214394
9.6	118	0	0.03894	0	0.00066			t23	15.4558	15.4365	23.9116	23.8874	15.4461	23.8995	8.45337	6.12337	0.0143444
0.96	156	0	0.0557978	0	0.000715357			t31	17.0408	17.1153	27.8936	27.5758	17.0781	27.7347	10.6566	8.32664	0.00311481
0.96	147.6	0.08788	1.26237	0.00119079	0.0171053			t32	17.1252	17.1653	24.1109	24.1109	17.1453	24.1109	6.96564	4.63564	0.0402284
0.96	286.1	0.072047	3.72673	0.000503649	0.026052			t33	17.33	17.3021	23.396	23.5637	17.316	23.4798	6.16383	3.83383	0.0701299
0.096	127.7	0.0361841	0.240828	0.000566704	0.00377178			t41	17.3089	17.5273	25.9968	26.1392	17.4181	26.068	8.64988	6.31988	0.0125177
0.096	176.4	0.141121	3.57517	0.00160001	0.0405348			t42	18.7622	18.8616	25.0364	25.0858	18.8119	25.0611	6.24919	3.91919	0.0661009
0.096	NA	NA	NA	NA	NA			k1	18.191	18.1903	20.5371	20.4986	18.1906	20.5179	2.32727	0	1
0	205	0.319676	13.3733	0.00311879	0.130471			k2	17.9884	18.0224	19.7849	19.9932	18.0054	19.889	1.88359	-0.446409	1.36264
0	250.8	0.695293	12.305	0.0055446	0.0981259			k3	17.5438	17.761	19.6032	19.5997	17.6524	19.6014	1.94903	-0.380968	1.30221
0	227.5	0.402786	12.7693	0.00354098	0.112258
Data for Figure 1
dsRNA	DON, µg/mg DW	3-A-DON, µg/mg DW	Expression
96	0.00137725	0.0309639	0.165595
96	0.000858407	0.0209406	0.137316
96	0.00349024	0.0806054	0.297201
9.6	0.00414834	0.0626539	0.118593
9.6	0	0.00718379	0.0214394
9.6	0	0.00066	0.0143444
0.96	0	0.000715357	0.00311481
0.96	0.00119079	0.0171053	0.0402284
0.96	0.000503649	0.026052	0.0701299
0.096	0.000566704	0.00377178	0.0125177
0.096	0.00160001	0.0405348	0.0661009
0.096	NA	NA	NA
0	0.00311879	0.130471	1
0	0.0055446	0.0981259	1.36264
0	0.00354098	0.112258	1.30221

## Sheet: Figure 3,4
Visual VIGS (Figure 3)														Calculation of TRI5 expression, experiment 2 (normalized to sample 34) (Figure 4) In the table Ct values are presented
Experiment	Block	Treatment	Pot No	Genotype	7 dpi %	12 dpi %	16 dpi %	20 dpi %	Comments		Treatment 1 = TRI5-construct		No	Treatment	Name	Fc_ef	Fc_ef	Fc_tri5	Fc_tri5	Fc_ef mean	Fc_tri5 mean	ΔCt	ΔΔCt	Expression
1	1	1	1	Zlata	3	7	18	29			Treatment 2 = wild-type virus		1	1	Zlata	18.1157	18.094	30.92	31.3818	18.1049	31.1509	13.046	4.12604	0.0572716
1	1	1	2	Zlata	5	8	15	25			Treatment 3 = virus-free		2	1	Zlata	24.7257	24.5171	35.0567	37.1082	24.6214	36.0825	11.461	2.54102	0.171821
1	1	1	1	Ivolga	0	4	8	12					3	1	Ivolga	27.6154	27.6657	36.8271	36.4115	27.6405	36.6193	8.97876	0.058763	0.960087
1	1	1	2	Ivolga	5	8	14	22					4	1	Ivolga	22.2811	22.3184	30.944	30.2604	22.2997	30.6022	8.30247	-0.617529	1.53425
1	1	2	1	Zlata	5	9	20	30					5	1	Zlata	22.9408	22.764	33.3505	33.8462	22.8524	33.5984	10.746	1.82595	0.282055
1	1	2	2	Zlata	0	6	14	25					6	1	Zlata	25.1708	25.1898	34.5226	34.1257	25.1803	34.3241	9.14379	0.223788	0.856314
1	1	2	1	Ivolga	5	46	59	70					7	1	Ivolga	23.4793	23.3318	33.3044	33.065	23.4055	33.1847	9.77917	0.859172	0.551269
1	1	2	2	Ivolga	5	25	37	50					8	1	Ivolga	25.1865	25.1861	34.5741	35.8308	25.1863	35.2024	10.0161	1.09613	0.46777
1	1	3	1	Zlata	5	33	40	50					9	1	Zlata	22.7125	22.7114	31.3171	31.4612	22.712	31.3892	8.6772	-0.242802	1.18329
1	1	3	2	Zlata	NA	NA	NA	NA	died				10	1	Zlata	23.4851	23.4273	35.294	34.3015	23.4562	34.7977	11.3415	2.42155	0.186656
1	1	3	1	Ivolga	10	75	87	98					11	1	Ivolga	24.1462	24.0189	34.0717	34.9777	24.0825	34.5247	10.4422	1.52217	0.348161
1	1	3	2	Ivolga	10	69	82	95					12	1	Zlata	24.8827	24.6382	36.2097	36.1802	24.7605	36.1949	11.4345	2.51446	0.175014
1	2	1	1	Zlata	0	0	5	10					13	1	Zlata	22.554	22.4354	33.4081	33.0597	22.4947	33.2339	10.7392	1.8192	0.283378
1	2	1	2	Zlata	4	22	30	42					14	1	Zlata	23.209	23.167	31.327	31.3463	23.188	31.3367	8.14868	-0.771319	1.70683
1	2	1	1	Ivolga	4	12	22	34					15	1	Zlata	28.5907	28.3779	37.3695	37.3502	28.4843	37.3599	8.87561	-0.0443933	1.03125
1	2	1	2	Ivolga	5	15	31	45					16	1	Zlata	23.5853	23.3021	34.184	34.1306	23.4437	34.1573	10.7136	1.7936	0.288452
1	2	2	1	Zlata	0	10	22	30					17	1	Ivolga	21.0919	20.7702	31.5868	31.9625	20.931	31.7746	10.8436	1.92358	0.2636
1	2	2	2	Zlata	NA	NA	NA	NA	died				18	2	Zlata	21.0519	20.9136	32.726	32.6763	20.9828	32.7012	11.7184	2.79839	0.143747
1	2	2	1	Ivolga	10	59	47	80					19	2	Zlata	20.3913	20.1996	31.6097	31.3912	20.2954	31.5004	11.205	2.28502	0.205183
1	2	2	2	Ivolga	10	35	70	70					20	2	Zlata	22.3065	21.9739	32.1709	32.5011	22.1402	32.336	10.1958	1.27579	0.412998
1	2	3	1	Zlata	8	60	79	92					21	2	Ivolga	21.8535	21.7555	32.4464	32.6375	21.8045	32.5419	10.7374	1.81742	0.283729
1	2	3	2	Zlata	10	70	83	98					22	2	Zlata	22.1615	22.1952	32.4886	32.9189	22.1783	32.7037	10.5254	1.60539	0.328647
1	2	3	1	Ivolga	7	75	85	96					23	2	Zlata	22.2817	22.2283	32.3087	31.8937	22.255	32.1012	9.84621	0.926211	0.526239
1	2	3	2	Ivolga	11	70	89	100					24	2	Zlata	24.0717	23.5394	32.9348	33.1206	23.8056	33.0277	9.22215	0.302154	0.811041
1	3	1	1	Zlata	0	6	10	15					25	2	Ivolga	19.4217	19.2127	26.2404	26.2109	19.3172	26.2257	6.90845	-2.01155	4.03217
1	3	1	2	Zlata	0	12	18	22					26	2	Zlata	24.1072	23.7863	34.0877	34.7733	23.9467	34.4305	10.4838	1.5638	0.338259
1	3	1	1	Ivolga	3	15	25	30					27	3	Zlata	22.9155	23.0698	35.5763	34.4518	22.9927	35.0141	12.0214	3.10137	0.116518
1	3	1	2	Ivolga	NA	NA	NA	NA	died				28	3	Ivolga	21.6452	21.3669	32.6814	32.4207	21.506	32.5511	11.045	2.12503	0.229247
1	3	2	1	Zlata	5	27	35	43					29	3	Zlata	24.9489	24.6708	35.6821	35.1918	24.8099	35.4369	10.6271	1.70706	0.306283
1	3	2	2	Zlata	NA	NA	NA	NA	died				30	3	Zlata	23.2315	22.925	35.5846	36.2126	23.0782	35.8986	12.8204	3.90038	0.0669684
1	3	2	1	Ivolga	0	10	20	29					31	3	Ivolga	22.7813	22.5217	32.347	32.5445	22.6515	32.4457	9.79421	0.874215	0.545551
1	3	2	2	Ivolga	NA	NA	NA	NA	died				32	3	Ivolga	19.4932	19.6537	30.6852	30.1928	19.5735	30.439	10.8655	1.94553	0.259619
1	3	3	1	Zlata	3	55	67	75					33	3	Zlata	22.0565	21.9908	32.7803	32.337	22.0236	32.5586	10.535	1.61499	0.326467
1	3	3	2	Zlata	3	60	75	80					34	3	Zlata	23.4061	23.2373	31.9948	32.4832	23.3217	32.239	8.91731	0	1
1	3	3	1	Ivolga	4	65	80	90					35	3	Ivolga	20.8284	20.8689	31.2208	31.5086	20.8487	31.3647	10.516	1.59601	0.330792
1	3	3	2	Ivolga	5	70	85	99					36	3	Zlata	21.3827	21.3138	31.8621	32.2454	21.3483	32.0538	10.7055	1.78549	0.290076
2	1	1	1	Zlata	5	7	NA	NA	collected				37	3	Ivolga	20.1509	19.9944	31.9098	32.0667	20.0726	31.9883	11.9156	2.99563	0.125379
2	1	1	2	Zlata	1	6	NA	NA	collected				38	3	Ivolga	21.5826	21.1607	33.2833	33.5053	21.3717	33.3943	12.0226	3.10264	0.116416
2	1	1	1	Ivolga	6	6	NA	NA	collected				39	3	Zlata	23.614	23.6557	37.3325	36.6622	23.6348	36.9973	13.3625	4.4425	0.0459913
2	1	1	2	Ivolga	1	2	NA	NA	collected				40	3	Zlata	25.1396	25.0086	37.3229	36.3943	25.0741	36.8586	11.7845	2.86446	0.137313
2	1	2	1	Zlata	3	10	NA	NA	collected
2	1	2	2	Zlata	5	14	NA	NA	collected
2	1	2	1	Ivolga	4	5	10	15
2	1	2	2	Ivolga	4	18	25	40
2	1	3	1	Zlata	0	30	65	95
2	1	3	2	Zlata	7	30	NA	NA	collected
2	1	3	1	Ivolga	5	20	NA	NA	collected
2	1	3	2	Ivolga	0	20	30	70
2	2	1	1	Zlata	1	3	NA	NA	collected
2	2	1	2	Zlata	10	10	NA	NA	collected
2	2	1	1	Ivolga	0	1	NA	NA	collected
2	2	1	2	Ivolga	2	2	NA	NA	collected
2	2	2	1	Zlata	6	15	NA	NA	collected
2	2	2	2	Zlata	5	10	NA	NA	collected
2	2	2	1	Ivolga	3	10	20	30
2	2	2	2	Ivolga	5	10	20	30
2	2	3	1	Zlata	3	50	NA	NA	collected
2	2	3	2	Zlata	4	60	NA	NA	collected
2	2	3	1	Ivolga	0	25	45	70
2	2	3	2	Ivolga	1	25	50	70
2	3	1	1	Zlata	4	5	NA	NA	collected
2	3	1	2	Zlata	5	5	NA	NA	collected
2	3	1	1	Ivolga	0	0	0	0
2	3	1	2	Ivolga	3	4	NA	NA	collected
2	3	2	1	Zlata	5	10	NA	NA	collected
2	3	2	2	Zlata	0	1	NA	NA	collected
2	3	2	1	Ivolga	1	15	20	25
2	3	2	2	Ivolga	5	10	NA	NA	collected
2	3	3	1	Zlata	5	50	NA	NA	collected
2	3	3	2	Zlata	15	50	NA	NA	collected
2	3	3	1	Ivolga	6	45	NA	NA	collected
2	3	3	2	Ivolga	10	50	NA	NA	collected
2	4	1	1	Zlata	3	5	NA	NA	collected
2	4	1	2	Zlata	0	0	NA	NA	collected
2	4	1	1	Ivolga	3	3	4	4
2	4	1	2	Ivolga	3	5	5	5
2	4	2	1	Zlata	3	15	NA	NA	collected
2	4	2	2	Zlata	5	18	NA	NA	collected
2	4	2	1	Ivolga	1	10	18	25
2	4	2	2	Ivolga	2	10	25	30
2	4	3	1	Zlata	5	25	NA	NA	collected
2	4	3	2	Zlata	2	35	NA	NA	collected
2	4	3	1	Ivolga	2	5	10	30
2	4	3	2	Ivolga	5	10	15	15
2	5	1	1	Zlata	20	20	25	30
2	5	1	2	Zlata	10	15	NA	NA	collected
2	5	1	1	Ivolga	3	4	5	5
2	5	1	2	Ivolga	3	4	5	5
2	5	2	1	Zlata	8	15	NA	NA	collected
2	5	2	2	Zlata	7	12	NA	NA	collected
2	5	2	1	Ivolga	20	25	NA	NA	collected
2	5	2	2	Ivolga	5	15	25	30
2	5	3	1	Zlata	30	38	50	80
2	5	3	2	Zlata	6	20	30	70
2	5	3	1	Ivolga	5	15	NA	NA	collected
2	5	3	2	Ivolga	4	8	8	10
2	6	1	1	Zlata	2	2	NA	NA	collected
2	6	1	2	Zlata	10	10	NA	NA	collected
2	6	1	1	Ivolga	8	10	NA	NA	collected
2	6	1	2	Ivolga	2	7	7	7
2	6	2	1	Zlata	20	30	NA	NA	collected
2	6	2	2	Zlata	20	30	NA	NA	collected
2	6	2	1	Ivolga	2	15	25	30
2	6	2	2	Ivolga	20	30	30	50
2	6	3	1	Zlata	3	5	5	50
2	6	3	2	Zlata	20	20	NA	NA	collected
2	6	3	1	Ivolga	5	10	NA	NA	collected
2	6	3	2	Ivolga	10	40	NA	NA	collected

## Sheet: Figure 5
Calculation of fungus biomass. In the table Ct values are presented
Run	Genotype	dsRNA, µg	Fc_ef	Fc_ef	Actin	Actin	Fc_ef mean	Actin mean	ΔCt	R
1	Zlata	0	20.6466	20.6649	24.8402	24.8801	20.6557	24.8602	4.20443	18.4357
1	Zlata	0	21.7216	21.4995	25.6606	25.7666	21.6105	25.7136	4.10307	17.185
1	Zlata	10	26.4864	26.3951	22.3252	22.2625	26.4407	22.2938	-4.14691	0.0564489
1	Zlata	10	23.611	23.5747	26.4235	26.4188	23.5929	26.4211	2.82829	7.1023
1	Zlata	10	20.5042	20.3865	25.6678	25.6366	20.4454	25.6522	5.20685	36.9332
2	Ivolga	10	25.1516	25.1503	23.179	23.1602	25.151	23.1696	-1.98135	0.253252
2	Ivolga	10	27.4062	27.3117	24.348	24.323	27.359	24.3355	-3.02346	0.122983
2	Ivolga	10	21.7659	21.702	24.774	24.7538	21.7339	24.7639	3.02998	8.16799
2	Ivolga	0	24.7079	24.5208	28.2272	28.0747	24.6144	28.151	3.53661	11.6045
2	Ivolga	0	21.1808	21.0247	24.7891	24.7883	21.1027	24.7887	3.68596	12.8702
Calculation of TRI5 expression (normalized to samples 2 or 9). In the table Ct values are presented
No	Run	Target	dsRNA	Fc_ef	Fc_ef	Fc_tri5	Fc_tri5	Fc_ef mean	Fc_tri5 mean	ΔCt	ΔΔCt
1	1	Zlata	0	20.6466	20.6649	33.7065	33.6662	20.6557	33.6863	13.0306	1.98061	0.253383
2	1	Zlata	0	21.7216	21.4995	32.8649	32.4661	21.6105	32.6655	11.055	0	1
3	1	Zlata	10	26.4864	26.3951	39.7699	38.3782	26.4407	39.074	12.6333	1.58331	0.333716
4	1	Zlata	10	23.611	23.5747	38.404	38.4338	23.5929	38.4189	14.826	3.77604	0.0729961
5	1	Zlata	10	20.5042	20.3865	35.7387	35.4431	20.4454	35.5909	15.1455	4.09552	0.058496
6	2	Ivolga	10	25.1516	25.1503	NaN	39.3555	25.151	39.3555	14.2046	3.04456	0.121198
7	2	Ivolga	10	27.4062	27.3117	NaN	39.5392	27.359	39.5392	12.1803	1.02026	0.493027
8	2	Ivolga	10	21.7659	21.702	36.0382	35.518	21.7339	35.7781	14.0441	2.88415	0.135452
9	2	Ivolga	0	24.7079	24.5208	36.1405	35.4047	24.6144	35.7726	11.1583	0	1
10	2	Ivolga	0	21.1808	21.0247	31.548	31.7656	21.1027	31.6568	10.5541	-0.605891	1.52192

## Sheet: Figure 6
Calculation of fungus biomass. In the table Ct values are presented
dsRNA µg	Replication	Sample	Fc_ef	Fc_ef	Ta_actin	Ta_actin	Fc_ef mean	Ta_actin mean	ΔCt	R
15	1	111	NA	NA	NA	NA	NA	NA	NA	NA
15	1	112	21.4901	21.4714	20.2482	20.2999	21.4808	20.274	-1.2067	0.433257
15	2	121	20.3576	20.2285	19.9752	20.1123	20.2931	20.0438	-0.24927	0.841322
15	2	122	23.6577	23.6067	20.1179	20.071	23.6322	20.0944	-3.53777	0.0861043
15	3	131	28.1141	28.0803	25.1813	25.1939	28.0972	25.1876	-2.90966	0.133078
15	3	132	25.4519	25.3221	20.5451	20.4775	25.387	20.5113	-4.87567	0.0340625
1.5	1	211	24.8775	24.9083	19.9155	19.8638	24.8929	19.8896	-5.00325	0.0311798
1.5	1	212	25.1584	25.3623	21.2095	21.2888	25.2604	21.2492	-4.01121	0.0620161
1.5	2	221	28.8776	29.0911	26.5273	26.3413	28.9844	26.4343	-2.55008	0.170745
1.5	2	222	25.4934	25.7815	20.3381	20.3723	25.6375	20.3552	-5.28226	0.0256969
1.5	3	231	21.0663	21.198	20.1934	19.9647	21.1322	20.079	-1.05313	0.481922
1.5	3	232	21.6143	21.5766	19.0751	19.1443	21.5954	19.1097	-2.48574	0.178533
0.15	1	311	17.8458	17.9835	21.2064	21.2415	17.9146	21.2239	3.30931	9.9129
0.15	1	312	26.0768	26.0373	20.7128	20.3516	26.057	20.5322	-5.52482	0.0217202
0.15	2	321	24.3327	24.3611	19.3165	19.0914	24.3469	19.204	-5.14296	0.0283018
0.15	2	322	25.1184	25.1175	20.0131	20.02	25.118	20.0166	-5.1014	0.0291291
0.15	3	331	24.3256	24.6423	18.6093	18.7835	24.4839	18.6964	-5.7875	0.0181046
0.15	3	332	15.3944	15.3826	19.1983	18.876	15.3885	19.0372	3.64867	12.5418
0.015	1	411	24.58	24.812	20.114	19.7967	24.696	19.9554	-4.7406	0.0374056
0.015	1	412	24.1183	23.8284	19.9239	19.825	23.9734	19.8745	-4.09887	0.0583602
0.015	2	421	20.2274	19.9026	20.2613	20.3188	20.065	20.29	0.225019	1.16879
0.015	2	422	19.2234	19.2285	19.8787	19.5825	19.226	19.7306	0.504616	1.41875
0.015	3	431	22.3231	22.0023	18.8799	18.8691	22.1627	18.8745	-3.28819	0.102366
0.015	3	432	25.6354	25.7413	18.9858	18.9335	25.6884	18.9597	-6.72872	0.00942873
Plasmid	1	511	15.8976	15.9513	21.0111	20.6564	15.9244	20.8338	4.90932	30.0506
Plasmid	1	512	NA	NA	NA	NA	NA	NA	NA	NA
Plasmid	2	521	22.2316	22.0337	19.0474	19.0136	22.1327	19.0305	-3.10214	0.116456
Plasmid	2	522	12.2094	12.0869	21.2179	21.2511	12.1482	21.2345	9.08633	543.571
Plasmid	3	531	19.4356	19.3975	17.4816	17.3395	19.4165	17.4106	-2.00595	0.248971
Plasmid	3	532	NA	NA	NA	NA	NA	NA	NA	NA
0	1	611	16.5517	16.716	18.8618	18.8056	16.6339	18.8337	2.19981	4.59417
0	1	612	16.2799	16.2611	19.763	19.6187	16.2705	19.6908	3.42034	10.706
0	2	621	13.7006	13.5067	21.6942	21.546	13.6036	21.6201	8.01646	258.937
0	2	622	21.6818	21.6248	19.0282	18.9286	21.6533	18.9784	-2.6749	0.156594
0	3	631	22.1287	22.0732	19.5239	19.4716	22.101	19.4977	-2.60321	0.164572
0	3	632	NA	NA	NA	NA	NA	NA	NA	NA
Calculation of TRI5 expression (normalized to sample 32). In the table Ct values are presented
No	dsRNA µg	Replication	Leaf	Fc_ef	Fc_ef	Fc_tri5	Fc_tri5	Fc_ef mean	Fc_tri5 mean	ΔCt	ΔΔCt
1	15	1	1	NA	NA	NA	NA	NA	NA	NA	NA	NA
2	15	1	2	22.2635	22.2718	33.1036	33.6046	22.2677	33.3541	11.0864	1.85641	0.276162
3	15	2	1	20.4895	20.4284	26.4935	26.3662	20.4589	26.4299	5.97092	-3.25908	9.57374
4	15	2	2	24.3179	24.344	35.9814	35.1531	24.3309	35.5673	11.2363	2.00631	0.24891
5	15	3	1	28.7532	28.7111	37.0874	38.5642	28.7321	37.8258	9.09369	-0.136313	1.09909
6	15	3	2	25.0419	25.1248	35.4879	35.879	25.0834	35.6835	10.6001	1.37011	0.386862
7	1.5	1	1	24.6205	24.7651	35.856	36.1511	24.6928	36.0035	11.3107	2.08072	0.236397
8	1.5	1	2	25.213	25.5147	36.3598	35.8407	25.3639	36.1003	10.7364	1.5064	0.351988
9	1.5	2	1	29.3956	29.5932	38.0639	37.3807	29.4944	37.7223	8.22785	-1.00215	2.00299
10	1.5	2	2	26.1446	26.0573	35.3926	35.0968	26.101	35.2447	9.14375	-0.0862529	1.06161
11	1.5	3	1	21.3555	21.3344	35.4639	35.138	21.345	35.3009	13.956	4.726	0.0377862
12	1.5	3	2	21.7689	21.8034	27.2264	27.2484	21.7861	27.2374	5.45125	-3.77875	13.7252
13	0.15	1	1	18.2302	18.1171	27.894	28.0596	18.1736	27.9768	9.80316	0.573164	0.672141
14	0.15	1	2	25.8692	25.9784	35.9231	36.2076	25.9238	36.0654	10.1415	0.911543	0.531616
15	0.15	2	1	24.4386	24.5856	35.2087	35.9208	24.5121	35.5647	11.0526	1.82265	0.282701
16	0.15	2	2	26.1309	26.1085	36.0168	37.0148	26.1197	36.5158	10.3961	1.16611	0.445623
17	0.15	3	1	25.5667	25.5147	35.3583	35.0284	25.5407	35.1934	9.65264	0.422638	0.746059
18	0.15	3	2	15.8789	15.9032	23.6737	23.9391	15.891	23.8064	7.91538	-1.31462	2.48737
19	0.015	1	1	24.7559	24.5136	34.7641	35.0453	24.6348	34.9047	10.2699	1.03995	0.486345
20	0.015	1	2	23.6134	23.9453	34.8653	34.6344	23.7793	34.7499	10.9705	1.74051	0.299263
21	0.015	2	1	20.0497	20.1298	26.549	26.5694	20.0898	26.5592	6.4694	-2.7606	6.77678
22	0.015	2	2	21.0748	21.1422	26.7461	26.7328	21.1085	26.7395	5.63094	-3.59906	12.1178
23	0.015	3	1	23.8555	23.9713	31.1071	31.0174	23.9134	31.0622	7.14883	-2.08117	4.23151
24	0.015	3	2	27.3429	27.1475	36.3736	36.6145	27.2452	36.494	9.24884	0.0188364	0.987028
25	Plasmid	1	1	17.2251	17.1186	27.9277	27.9891	17.1718	27.9584	10.7865	1.55653	0.339968
26	Plasmid	1	2	NA	NA	NA	NA	NA	NA	NA	NA	NA
27	Plasmid	2	1	23.0607	22.9998	36.1739	35.8235	23.0302	35.9987	12.9684	3.73844	0.0749234
28	Plasmid	2	2	13.2465	13.1052	28.5056	28.5929	13.1758	28.5493	15.3734	6.14343	0.0141463
29	Plasmid	3	1	21.2068	21.1845	33.5937	33.5916	21.1956	33.5926	12.397	3.16701	0.111336
30	Plasmid	3	2	NA	NA	NA	NA	NA	NA	NA	NA	NA
31	0	1	1	17.9164	17.8569	36.0361	35.4004	17.8867	35.7183	17.8316	8.6016	0.0025743
32	0	1	2	17.1213	17.1088	26.4001	26.2847	17.115	26.3424	9.22739	0	1
33	0	2	1	14.8965	14.7101	29.0256	28.8028	14.8033	28.9142	14.1109	4.88088	0.0339398
34	0	2	2	22.6993	22.6481	34.6204	34.2814	22.6737	34.4509	11.7772	2.5472	0.171086
35	0	3	1	23.7161	23.7254	33.5892	33.8636	23.7207	33.7264	10.0057	0.775652	0.584125
36	0	3	2	NA	NA	NA	NA	NA	NA	NA	NA	NA

## Sheet: Figure 7,8
Visual SIGS (Figure 7)									Figure 8
Block	Treatment	No	7 dpi	14 dpi	20 dpi	Comments				Calculation of fungus biomass. In the table Ct values are presented
1	1	77	4	5	NA	collected				dsRNA		Fc_ef	Fc_ef	Ta_actin	Ta_actin	Fc_ef mean	Ta_actin mean	ΔCt	R
1	1	74	0	5	NA	collected				15	73	24.8596	25.1496	20.2093	20.1971	25.0046	20.2032	-4.80138	0.0358624
1	2	81	0	5	15					15	74	31.8587	31.4184	18.6909	18.8246	31.6386	18.7578	-12.8808	0.000132585
1	2	82	0	5	NA	collected				15	77	20.7966	20.0833	14.4151	14.3413	20.4399	14.3782	-6.06174	0.0149705
1	3	85	0	4	NA	collected				1.5	79	22.7831	23.16	18.6202	18.7219	22.9716	18.671	-4.30055	0.0507466
1	3	88	2	10	15					1.5	82	26.9229	27.1014	18.2757	18.0667	27.0122	18.1712	-8.84096	0.00218076
1	4	95	1	20	NA	collected				0.15	85	19.9775	20.0018	18.2451	18.2228	19.9897	18.234	-1.75572	0.296125
1	4	96	4	10	NA	collected				0.15	87	23.5284	23.0651	18.1228	17.8255	23.2968	17.9742	-5.32264	0.0249877
1	5	97	15	50	NA	collected				0.015	92	18.4702	18.4152	14.5242	14.3746	18.4427	14.4494	-3.99338	0.0627876
1	5	99	5	10	20					0.015	95	24.5921	24.4211	19.337	19.3339	24.5066	19.3354	-5.17113	0.0277546
1	6	103	0	30	70					0.015	96	23.4391	23.2524	19.4157	19.3205	23.3457	19.3681	-3.97766	0.0634755
1	6	108	0	30	60					Plasmid	97	23.0937	23.204	19.0061	19.0558	23.1489	19.031	-4.11791	0.0575951
2	1	73	2	15	NA	collected				Plasmid	98	23.4545	23.6005	19.2614	19.0254	23.5275	19.1434	-4.38408	0.0478916
2	1	78	1	25	40					0	104	21.5494	21.5873	18.8833	18.9794	21.5683	18.9313	-2.63701	0.160761
2	2	79	7	10	NA	collected				0	105	23.3869	23.1591	18.4289	18.3812	23.273	18.4051	-4.86792	0.0342461
2	2	83	0	10	20
2	3	86	3	NA	NA	died			Figure 8
2	3	89	0	5	18				Calculation of TRI5 expression (normalized to sample 13). In the table Ct values are presented
2	4	91	6	10	20				No	dsRNA		Fc_ef	Fc_ef	Fc_tri5	Fc_tri5	Fc_ef mean	Fc_tri5 mean	ΔCt	ΔΔCt	Expression
2	4	92	10	70	NA	collected			1	15	73	26.3872	26.4875	33.0092	33.5634	26.4373	33.2863	6.84893	-0.741075	1.67142
2	5	98	4	5	NA	collected			2	15	74	32.0705	32.3217	34.5202	34.7206	32.1961	34.6204	2.42431	-5.16569	35.8944
2	5	100	3	5	10				3	15	77	23.0723	22.9465	33.777	34.0014	23.0094	33.8892	10.8798	3.28985	0.102249
2	6	104	15	25	NA	collected			4	1.5	79	24.7179	24.8885	33.3434	34.0372	24.8032	33.6903	8.88708	1.29708	0.406949
2	6	107	0	40	60				5	1.5	82	27.6877	27.8632	33.5817	33.2571	27.7754	33.4194	5.64399	-1.94601	3.85308
3	1	75	1	30	50				6	0.15	85	21.249	20.9964	31.9685	31.8257	21.1227	31.8971	10.7744	3.18444	0.109999
3	1	76	0	10	14				7	0.15	87	24.5283	24.5767	33.2239	32.7296	24.5525	32.9767	8.42423	0.834233	0.560881
3	2	80	15	15	25				8	0.015	92	21.9409	21.8745	31.3883	32.4899	21.9077	31.9391	10.0314	2.44143	0.184102
3	2	84	5	20	30				9	0.015	95	24.3545	24.5048	32.5984	33.7293	24.4297	33.1639	8.73417	1.14417	0.452451
3	3	87	0	5	NA	collected			10	0.015	96	23.0865	23.0676	31.2134	31.2205	23.0771	31.2169	8.13987	0.549874	0.68308
3	3	90	13	15	20				11	Plasmid	97	23.0089	23.1931	32.2349	32.039	23.101	32.137	9.03595	1.44595	0.367051
3	4	93	2	15	25				12	Plasmid	98	24.3013	24.042	31.6151	31.6386	24.1717	31.6268	7.45518	-0.134824	1.09796
3	4	94	4	70	90				13	0	104	25.9071	26.0518	33.5818	33.5514	25.9794	33.5666	7.58718	0	1
3	5	101	4	50	90				14	0	105	26.7762	26.8258	35.459	36.8007	26.801	36.1299	9.32891	1.73891	0.299596
3	5	102	3	35	70
3	6	105	2	50	NA	collected
3	6	106	10	40	70
